# Supplementary material for: Lipophilic Shellfish Poisoning Toxins in Marine Invertebrates from the Galician Coast
Source: Toxins (Basel). 2023 Oct 27;15(11):631. doi: 10.3390/toxins15110631 (PMC10675701; doi:10.3390/toxins15110631)
Supplement: Supplementary file 1 [file toxins-15-00631-s001.zip]

Archive with 1 entries (1 files):
- toxins-2634302-supplementary.pdf
